# Supplementary material for: Genotypic Diversity, Antibiotic Resistance, and Virulence Phenotypes of Stenotrophomonas maltophilia Clinical Isolates from a Thai University Hospital Setting
Source: Antibiotics (Basel). 2023 Feb 18;12(2):410. doi: 10.3390/antibiotics12020410 (PMC9951947; doi:10.3390/antibiotics12020410)
Supplement: Supplementary file 1 [file antibiotics-12-00410-s001.zip]

Archive with 1 entries (1 files):
- antibiotics-2118717-supplementary.pdf
